# Supplementary material for: Reactivity and Stereoselectivity in the Inverse-Electron-Demand Diels–Alder Reaction of 1-Aza-1,3-Butadiene
Source: Molecules. 2025 Sep 24;30(19):3861. doi: 10.3390/molecules30193861 (PMC12525806; doi:10.3390/molecules30193861)
Supplement: Supplementary file 1 [file molecules-30-03861-s001.zip]

Archive with 1 entries (1 files):
- molecules-3880408-supplementary.pdf
